# Supplementary material for: Characterization of blaNDM-5-and blaCTX-M-199-Producing ST167 Escherichia coli Isolated from Shared Bikes
Source: Antibiotics (Basel). 2022 Jul 30;11(8):1030. doi: 10.3390/antibiotics11081030 (PMC9404906; doi:10.3390/antibiotics11081030)
Supplement: Supplementary file 1 [file antibiotics-11-01030-s001.zip]

Archive with 4 entries (4 files):
- Figure S1-2022-07-03.pdf
- Table S1 The information of E.coli collected from shared bikes.xlsx
- Table S2 The information of ST167 E.coli of NCBI database.xlsx
- Table S3 The information of plasmids compared with blaNDM-5 and blaCTX-M-199-carrying plasmids from shared bikes.xlsx
