# Supplementary material for: Characterization of blaNDM-5-and blaCTX-M-199-Producing ST167 Escherichia coli Isolated from Shared Bikes
Source: Antibiotics (Basel). 2022 Jul 30;11(8):1030. doi: 10.3390/antibiotics11081030 (PMC9404906; doi:10.3390/antibiotics11081030)
Supplement: Supplementary file 1 [file antibiotics-11-01030-s001.zip › Table S1 The information of E.coli collected from shared bikes.xlsx]

## Sheet: Sheet1
Strains	Station type	MLST	ST clonal complex	NDM type	CTX-M type	Number of plasmid types	Number of resistance genes					Number of virulence factors				Phenotypes（MIC，μg/mL）
							Aminoglycosides	Beta-lactams	Quinolones	Tetracyclines	Sulfonamides	Adherence	Regulation	Exotoxin	secretion system	Amikacin	Gentamicin	Meropenem	Ceftazidime	Ciprofloxacin	Doxycycline	Trimethoprim-sulfamethoxazole
3	Hospital-related Station	ST-348	ST 156 CC	-	-	0	0	0	0	0	0	26	8	7	16	2	0.5	0.015	0.25	0.008	4	＞16/304
4	Hospital-related Station	ST-348	ST 156 CC	-	-	0	0	0	0	0	0	26	8	7	16	＜0.25	＜0.125	0.015	0.25	＜0.002	＜0.25	＜0.25/4.75
21	Hospital-related Station	ST-48	ST 10 CC	-	-	1	2	0	1	1	2	26	8	7	16	1	0.5	0.015	0.125	0.06	16	＞16/304
22	Non-Hospital Station	ST-1049	ST 155 CC	-	-	2	0	1	1	1	1	26	8	7	18	2	0.5	0.015	0.25	0.125	32	＞16/304
25	Hospital-related Station	ST-10	ST 10 CC	-	27	2	2	2	1	1	2	26	18	7	16	2	32	0.015	2	0.125	32	＞16/304
26	Hospital-related Station	ST-10	ST 10 CC	-	27	2	2	2	1	1	2	23	8	7	19	1	32	0.015	2	0.125	32	＞16/304
27	Hospital-related Station	ST-155	ST 155 CC	-	-	2	0	0	0	0	0	23	8	7	19	1	0.25	0.015	0.25	0.008	2	4/76
28	Hospital-related Station	ST-1049	ST 155 CC	-	-	2	0	1	1	1	1	26	10	7	15	1	0.5	0.015	0.25	0.125	32	＞16/304
31	Non-Hospital Station	ST-10	ST 10 CC	-	27	2	2	2	1	1	2	26	18	7	16	2	32	0.015	2	0.125	32	＞16/304
40	Hospital-related Station	ST-165	ST 165 CC	-	-	3	0	1	1	1	2	23	8	7	19	4	0.25	0.015	0.125	0.25	16	＞16/304
41	Non-Hospital Station	ST-642	ST 278 CC	-	-	3	0	0	1	1	1	26	8	7	5	0.5	0.125	0.015	0.25	0.125	16	＞16/304
42	Hospital-related Station	ST-155	ST 155 CC	-	-	2	0	0	0	0	0	26	15	7	47	1	0.25	0.015	0.125	0.004	4	4/76
44	Non-Hospital Station	ST-10451	Unknown	-	-	0	0	0	0	0	0	26	10	7	15	1	0.25	0.015	0.125	0.008	4	4/76
45	Non-Hospital Station	ST-191	Unknown	-	-	1	0	0	0	0	0	26	8	7	16	1	0.5	0.008	0.25	0.008	2	4/76
51	Hospital-related Station	ST-949	Unknown	-	-	2	0	1	1	1	1	26	8	7	16	1	0.25	0.008	0.125	0.125	16	＞16/304
61	Hospital-related Station	ST-949	Unknown	-	-	2	0	1	1	1	1	26	20	7	17	1	0.5	0.008	0.125	0.125	16	＞16/304
62	Non-Hospital Station	ST-10	ST 10 CC	-	27	2	2	2	1	1	2	26	20	7	17	1	32	0.015	2	0.125	32	＞16/304
63	Hospital-related Station	ST-1884	Unknown	-	-	0	0	0	0	0	0	23	8	7	19	1	0.25	0.015	0.25	0.015	4	4/76
769	Hospital-related Station	ST-398	ST 398 CC	-	-	1	0	1	1	1	1	27	20	7	22	2	0.5	0.015	0.125	0.125	8	＞16/304
770	Hospital-related Station	ST-167	ST 10 CC	5	199	5	5	3	1	0	4	13	7	7	17	>128	>128	16	>128	64	32	＞16/304
773	Non-Hospital Station	ST-2722	ST 205 CC	-	-	2	0	1	1	0	0	17	24	7	19	>128	0.125	0.008	0.25	0.008	0.5	1/19
774	Hospital-related Station	ST-2722	ST 205 CC	-	-	2	0	1	1	0	0	26	8	7	16	2	0.5	0.008	0.25	0.008	16	16/304
776	Non-Hospital Station	ST-167	ST 10 CC	5	199	4	5	3	1	0	4	26	8	7	16	>128	>128	8	>128	64	32	＞16/304
780	Non-Hospital Station	ST-398	ST 398 CC	-	-	1	0	1	1	1	1	17	24	7	19	1	0.5	0.03	0.125	0.125	8	＞16/304
