# Supplementary material for: Characterization of blaNDM-5-and blaCTX-M-199-Producing ST167 Escherichia coli Isolated from Shared Bikes
Source: Antibiotics (Basel). 2022 Jul 30;11(8):1030. doi: 10.3390/antibiotics11081030 (PMC9404906; doi:10.3390/antibiotics11081030)
Supplement: Supplementary file 1 [file antibiotics-11-01030-s001.zip › Table S2 The information of ST167 E.coli of NCBI database.xlsx]

## Sheet: Sheet1
BioSample	Assembly	ST	NDM type	CTX-M type	Location	Host	AR genes	Plamid types	Virulence factors
SAMN04157978	GCA_001509655.1	167	5	55	China	Homo sapiens	16	4	73
SAMN04157980	GCA_001509665.1	167	5	55	China	Homo sapiens	15	4	73
SAMN04157977	GCA_001509675.1	167	5	55	China	Homo sapiens	16	4	73
SAMN04157979	GCA_001509715.1	167	5	55	China	Homo sapiens	15	4	72
SAMN04157981	GCA_001509735.1	167	5	55	China	Homo sapiens	16	4	73
SAMN04157982	GCA_001509745.1	167	5	55	China	Homo sapiens	16	4	73
SAMN02580208	GCA_001610755.1	167	-	14	China	pheasant	22	7	77
SAMN04917426	GCA_001713545.1	167	5	15	India	Homo sapiens	16	8	86
SAMN02928420	GCA_001816285.1	167	-	14	China	Homo sapiens	14	6	83
SAMN02928419	GCA_001816295.1	167	-	14	China	Homo sapiens	14	7	81
SAMN02928421	GCA_001816315.1	167	-	14	China	Homo sapiens	13	6	82
SAMN04299569	GCA_001860505.1	167	1	.	China	Homo sapiens	8	0	85
SAMN05928881	GCA_001891615.1	167	5	14,55	China	chicken	19	7	98
SAMN05928933	GCA_001893025.1	167	9	65	China	fly	16	6	102
SAMN05928947	GCA_001893205.1	167	9	65	China	fly	17	7	102
SAMN05928958	GCA_001893445.1	167	9	65	China	fly	17	6	102
SAMN05928974	GCA_001893525.1	167	9	65	China	dog	17	7	102
SAMN05928964	GCA_001893955.1	167	9	65	China	fly	17	7	102
SAMN02738943	GCA_002024905.2	167	-	14	China	Homo sapiens	13	6	84
SAMN04521918	GCA_002152065.1	167	5	15	USA	Homo sapiens	13	5	71
SAMN06245891	GCA_002154185.1	167	-	55	China	pig	19	6	86
SAMN06284481	GCA_002155585.1	167	-	.	Lebanon	Homo sapiens	8	4	83
SAMN06909176	GCA_002164955.1	167	5	55	China	Homo sapiens	20	6	84
SAMN06909175	GCA_002164985.1	167	5	.	China	Homo sapiens	9	3	84
SAMN06909181	GCA_002165055.1	167	5	.	China	Homo sapiens	15	3	73
SAMN06461350	GCA_002188315.1	167	-	15	Spain	Homo sapiens	16	7	83
SAMN05828216	GCA_002217035.1	167	-	14	China	Homo sapiens	17	7	90
SAMN07344983	GCA_002265005.1	167	5	14	China	Homo sapiens	11	4	82
SAMN07344985	GCA_002265025.1	167	5	14	China	Homo sapiens	13	4	73
SAMN07344982	GCA_002265035.1	167	5	15	China	Homo sapiens	19	4	83
SAMN07344981	GCA_002265155.1	167	5	.	China	Homo sapiens	14	6	72
SAMN07599872	GCA_002290265.1	167	-	.	India	cattle	1	0	66
SAMN07944239	GCA_002786655.1	167	7	14,55	South Korea	Homo sapiens	11	2	75
SAMN07944243	GCA_002787545.1	167	7	14,55	South Korea	Homo sapiens	11	3	75
SAMN07602136	GCA_002811605.1	167	7	14	China	Homo sapiens	21	6	79
SAMN06198937	GCA_002860105.1	167	5	15	China	Homo sapiens	20	4	85
SAMN08281024	GCA_002870165.1	167	5	.	China	Homo sapiens	9	2	85
SAMN05341196	GCA_002903125.1	167	5	15	USA	Homo sapiens	15	2	74
SAMN06209723	GCA_002945135.3	167	5	55	China	Homo sapiens	17	5	75
SAMN08560507	GCA_002967855.1	167	5	14	China	Homo sapiens	13	4	73
SAMN08560509	GCA_002967865.1	167	5	55	China	Homo sapiens	14	6	85
SAMN08560510	GCA_002967885.1	167	5	122	China	Homo sapiens	13	6	68
SAMN08560505	GCA_002967935.1	167	5	14	China	Homo sapiens	17	7	77
SAMN08560508	GCA_002967955.1	167	5	14,55	China	Homo sapiens	15	5	65
SAMN08560506	GCA_002967975.1	167	5	14	China	Homo sapiens	16	8	77
SAMN08637765	GCA_003008135.1	167	5	15	India	Homo sapiens	10	6	85
SAMN08637760	GCA_003008145.1	167	5	15	India	Homo sapiens	17	3	85
SAMN08637764	GCA_003008175.1	167	5	15	India	Homo sapiens	11	3	73
SAMN08637762	GCA_003008195.1	167	-	.	India	Homo sapiens	1	1	71
SAMN08637758	GCA_003008215.1	167	5	15	India	Homo sapiens	15	2	86
SAMN08637761	GCA_003008315.1	167	-	.	India	Homo sapiens	1	3	71
SAMN08637759	GCA_003008345.1	167	5	15	India	Homo sapiens	12	3	72
SAMN07196152	GCA_003028815.1	167	-	.	Pakistan	Homo sapiens	1	0	81
SAMN05194389	GCA_003031775.1	167	5	15	USA	Homo sapiens	11	2	89
SAMN09269490	GCA_003186665.1	167	5	55	Niger	Homo sapiens	13	6	85
SAMN07556580	GCA_003304275.1	167	-	.	China	Homo sapiens	18	6	80
SAMN08623816	GCA_003400725.1	167	-	15	USA	Homo sapiens	18	6	92
SAMN09985619	GCA_003546265.1	167	5	15	Egypt	Homo sapiens	16	4	68
SAMN10160269	GCA_003628115.1	167	5	15	India	Homo sapiens	13	2	69
SAMN10058188	GCA_003899155.1	167	-	.	United Kingdom	Homo sapiens	8	3	76
SAMD00059754	GCA_003925895.1	167	5	.	Myanmar	Homo sapiens	10	2	74
SAMN10721342	GCA_004026025.1	167	-	15	India	Homo sapiens	2	2	100
SAMN10219263	GCA_004122205.1	167	5	14	China	Homo sapiens	3	4	93
SAMN10219255	GCA_004122305.1	167	5	.	China	Homo sapiens	4	4	86
SAMN10219253	GCA_004122325.1	167	5	14	China	Homo sapiens	9	4	84
SAMN10219249	GCA_004122395.1	167	5	14	China	Homo sapiens	8	3	84
SAMN10219248	GCA_004122405.1	167	5	14	China	Homo sapiens	9	3	84
SAMN10219247	GCA_004122425.1	167	5	14	China	Homo sapiens	9	3	84
SAMN10146731	GCA_004256565.1	167	-	.	United Kingdom	Homo sapiens	7	3	76
SAMN10956393	GCA_004295365.1	167	5	199	China	Homo sapiens	19	7	75
SAMN10977714	GCA_004684135.1	167	5	.	China	Homo sapiens	11	3	85
SAMN10977713	GCA_004684195.1	167	5	.	China	Homo sapiens	9	2	85
SAMN11283108	GCA_005156265.1	167	5	14	Japan	Homosapiens	24	7	83
SAMN11230749	GCA_007012305.1	167	5	15	USA	Canis lupus familiaris	14	2	85
SAMN12619458	GCA_008124425.1	167	5	.	Switzerland	Homo sapiens	14	4	92
SAMN12736389	GCA_008632555.1	167	5	.	Switzerland	dog	14	4	92
SAMN12736390	GCA_008632575.1	167	5	.	Switzerland	dog	14	3	92
SAMN10516573	GCA_009393555.1	167	5	55,65	China	pig	14	8	74
SAMN10516536	GCA_009394115.1	167	5	15	China	dog	15	5	94
SAMN10516535	GCA_009394175.1	167	5	55	China	chicken	16	7	98
SAMN13951917	GCA_010365505.1	167	5	.	Switzerland	environment	10	3	74
SAMN13951916	GCA_010365525.1	167	5	15	Switzerland	environment	11	3	73
SAMN14120144	GCA_011029465.1	167	19	.	Lebanon	Homo sapiens	2	5	71
SAMN14120143	GCA_011029505.1	167	19	15	Lebanon	Homo sapiens	10	9	74
SAMN14120138	GCA_011029555.1	167	19	15	Lebanon	Homo sapiens	9	5	71
SAMN14120137	GCA_011029605.1	167	5	.	Lebanon	Homo sapiens	15	8	84
SAMN14421542	GCA_011769865.1	167	5	.	Czech Republic	Homo sapiens	8	1	73
SAMN11872786	GCA_012328945.1	167	5	.	Italy	Homo sapiens	12	3	74
SAMN11872787	GCA_012328955.1	167	5	32	Italy	Homo sapiens	10	5	89
SAMN11872785	GCA_012328965.1	167	5	1	Italy	Homo sapiens	10	4	90
SAMN11872784	GCA_012329005.1	167	5	.	Italy	Homo sapiens	12	3	74
SAMN11640163	GCA_012379775.1	167	-	15	Sri Lanka	Homo sapiens	11	3	88
SAMN12343022	GCA_012440425.1	167	5	.	Australia	Homo sapiens	3	2	67
SAMN12342990	GCA_012452205.1	167	5	15	Australia	Homo sapiens	17	4	70
SAMN12731761	GCA_012526515.1	167	-	55	Canada	Homo sapiens	17	5	87
SAMN12731752	GCA_012526815.1	167	-	55	Canada	Homo sapiens	17	5	87
SAMN06018999	GCA_012547475.1	167	-	.	United Kingdom	Homo sapiens	2	0	80
SAMN11420065	GCA_012661065.1	167	-	14,27	Canada	Homo sapiens	12	4	87
SAMN04393391	GCA_012741015.1	167	-	.	USA	Homo sapiens	9	5	81
SAMN05163803	GCA_012759655.1	167	-	.	United Kingdom	Homo sapiens	3	1	80
SAMN12768747	GCA_012982795.1	167	-	65	Australia	Homo sapiens	13	3	109
SAMN07255207	GCA_013007115.1	167	5	.	Canada	Homo sapiens	12	3	85
SAMN08783831	GCA_013010805.1	167	-	.	USA	Homo sapiens	15	7	111
SAMN08783890	GCA_013010945.1	167	-	.	USA	Homo sapiens	9	5	111
SAMN08783873	GCA_013011105.1	167	-	55	USA	Homo sapiens	10	5	93
SAMN08783813	GCA_013011165.1	167	-	55	USA	Homo sapiens	13	6	91
SAMD00059759	GCA_013011685.1	167	5	15	Myanmar	Homo sapiens	12	3	72
SAMD00129390	GCA_013011985.1	167	5	15	Myanmar	Homo sapiens	12	5	72
SAMD00099801	GCA_013012055.1	167	5	55	Myanmar	Homo sapiens	15	4	85
SAMD00099780	GCA_013012345.1	167	5	15	Myanmar	Homo sapiens	12	3	73
SAMD00099781	GCA_013012375.1	167	5	15	Myanmar	Homo sapiens	14	8	85
SAMD00099768	GCA_013012505.1	167	5	15	Myanmar	Homo sapiens	14	5	84
SAMD00099770	GCA_013012525.1	167	7	55	Myanmar	Homo sapiens	11	6	78
SAMD00099767	GCA_013012605.1	167	5	15	Myanmar	Homo sapiens	15	5	73
SAMN12600025	GCA_013020705.1	167	-	14,27	Laos	Homo sapiens	16	6	80
SAMN12600028	GCA_013020785.1	167	-	14,27	Laos	Homo sapiens	16	6	79
SAMN12600030	GCA_013020805.1	167	-	14,27	Laos	Homo sapiens	16	7	79
SAMN12600029	GCA_013020885.1	167	-	14,27	Laos	Homo sapiens	18	12	79
SAMN12145263	GCA_013028265.1	167	-	1	France	Homo sapiens	11	5	108
SAMN05806161	GCA_013131675.1	167	-	.	USA	Homo sapiens	14	5	96
SAMN11104353	GCA_013183565.1	167	-	.	Australia	Gallus gallus	5	3	87
SAMN13944191	GCA_013395405.1	167	-	15	Switzerland	Homo sapiens	15	4	81
SAMN15583078	GCA_013447795.1	167	5	14	USA	Homo sapiens	12	5	75
SAMN15315394	GCA_013513595.1	167	6	.	Canada	Homo sapiens	15	6	90
SAMN15315389	GCA_013514935.1	167	5	15	Canada	Homo sapiens	12	3	72
SAMN15315381	GCA_013519895.1	167	5	15	Canada	Homo sapiens	14	4	59
SAMN15226390	GCA_013717025.1	167	5	15	USA	Homo sapiens	13	5	72
SAMN15226389	GCA_013717185.1	167	5	15	USA	Homo sapiens	13	5	72
SAMN15688128	GCA_014047995.1	167	5	15	USA	Homo sapiens	12	3	60
SAMN15832300	GCA_014234145.1	167	5	15	USA	Homo sapiens	13	3	61
SAMN15832302	GCA_014234965.1	167	5	15	USA	Homo sapiens	13	3	61
SAMN15907117	GCA_014318035.1	167	5	.	USA	Homo sapiens	9	4	60
SAMN14491022	GCA_014468635.1	167	-	15	Germany	Homo sapiens	13	3	88
SAMN15964906	GCA_014490115.1	167	1	.	France	Homo sapiens	16	3	56
SAMN15964889	GCA_014490195.1	167	1	.	France	Homo sapiens	18	3	57
SAMN15964904	GCA_014490235.1	167	1	.	France	Homo sapiens	16	3	52
SAMN15964901	GCA_014490265.1	167	1	.	France	Homo sapiens	16	3	53
SAMN15964899	GCA_014490285.1	167	1	.	France	Homo sapiens	18	3	55
SAMN14997733	GCA_014493815.1	167	5	.	India	Homo sapiens	12	8	88
SAMN14997723	GCA_014493985.1	167	-	.	India	Homo sapiens	5	3	84
SAMN14997982	GCA_014494365.1	167	5	15	India	Homo sapiens	12	4	71
SAMN14997974	GCA_014494485.1	167	5	.	India	Homo sapiens	10	4	85
SAMN14997972	GCA_014494545.1	167	5	.	India	Homo sapiens	11	4	87
SAMN14997955	GCA_014494895.1	167	5	15	India	Homo sapiens	10	3	83
SAMN14997949	GCA_014494965.1	167	5	.	India	Homo sapiens	10	5	72
SAMN14997950	GCA_014495005.1	167	5	.	India	Homo sapiens	10	6	72
SAMN14997942	GCA_014495175.1	167	5	15	India	Homo sapiens	10	4	88
SAMN14997925	GCA_014495445.1	167	-	15	India	Homo sapiens	11	4	88
SAMN14997919	GCA_014495585.1	167	5	.	India	Homo sapiens	10	4	85
SAMN10076886	GCA_014635945.1	167	-	14,27	Singapore	Homo sapiens	12	7	87
SAMN10076932	GCA_014641015.1	167	-	.	Singapore	Homo sapiens	7	2	66
SAMN05770944	GCA_014682905.1	167	1	.	Singapore	Homo sapiens	17	5	83
SAMN05770945	GCA_014683025.1	167	-	.	Singapore	Homo sapiens	1	4	71
SAMN05770815	GCA_014692425.1	167	-	.	Singapore	Homo sapiens	11	6	77
SAMN08328838	GCA_014751975.1	167	-	15	Australia	Homo sapiens	10	9	83
SAMN15502222	GCA_014774575.1	167	1	15	Pakistan	Homo sapiens	10	3	61
SAMN15502185	GCA_014774715.1	167	5	15	Pakistan	Homo sapiens	12	3	86
SAMN15502186	GCA_014774755.1	167	5	15	Pakistan	Homo sapiens	14	4	71
SAMN15502208	GCA_014775155.1	167	5	15	Pakistan	Homo sapiens	12	4	72
SAMN15502210	GCA_014775215.1	167	5	15	Pakistan	Homo sapiens	12	4	72
SAMN15502209	GCA_014775325.1	167	5	15	Pakistan	Homo sapiens	12	4	72
SAMN15502183	GCA_014775475.1	167	5	.	Pakistan	Homo sapiens	9	2	85
SAMN15502182	GCA_014775575.1	167	5	.	Pakistan	Homo sapiens	9	2	85
SAMN15502204	GCA_014775875.1	167	5	15	Pakistan	Homo sapiens	10	3	60
SAMN15502217	GCA_014776195.1	167	7	15	Pakistan	Homo sapiens	10	6	83
SAMN15502188	GCA_014776595.1	167	5	.	Pakistan	Homo sapiens	8	2	87
SAMN15502161	GCA_014778075.1	167	5	.	Pakistan	Homo sapiens	9	2	84
SAMN15502220	GCA_014779305.1	167	24	15	Pakistan	Homo sapiens	10	4	61
SAMN15502164	GCA_014793865.1	167	5	15	Pakistan	Homo sapiens	11	3	82
SAMN16278776	GCA_014861055.1	167	-	15	France	Homo sapiens	9	1	69
SAMN16278773	GCA_014861105.1	167	-	15	France	Homo sapiens	12	2	70
SAMN16278763	GCA_014861295.1	167	-	15	France	Homo sapiens	11	2	70
SAMN16278761	GCA_014861325.1	167	-	15	France	Homo sapiens	12	2	72
SAMN16278756	GCA_014861955.1	167	-	15	France	Homo sapiens	12	2	71
SAMN16278732	GCA_014862455.1	167	-	15	France	Homo sapiens	12	4	74
SAMN16279638	GCA_014862595.1	167	-	15	France	Homo sapiens	9	1	72
SAMN16279629	GCA_014862685.1	167	-	.	France	Homo sapiens	16	6	106
SAMN16279622	GCA_014862835.1	167	-	15	France	Homo sapiens	10	3	93
SAMN16552555	GCA_015000485.1	167	5	15	USA	Homo sapiens	13	3	60
SAMN16552497	GCA_015000665.1	167	5	15	USA	Homo sapiens	23	7	98
SAMN16552552	GCA_015000765.1	167	5	15	USA	Homo sapiens	13	3	60
SAMN15869098	GCA_015013835.1	167	5	14	USA	Homo sapiens	13	5	78
SAMN16574776	GCA_015027995.1	167	5	15	USA	Homo sapiens	12	3	60
SAMN15868788	GCA_015041175.1	167	-	15	USA	Homo sapiens	10	2	93
SAMN15868356	GCA_015042415.1	167	-	.	USA	Homo sapiens	4	3	85
SAMN16364023	GCA_015136355.1	167	-	.	United Kingdom	Homo sapiens	8	5	78
SAMN15904780	GCA_015476715.1	167	5	.	Hong Kong	Homo sapiens	8	6	72
SAMN14847928	GCA_016483105.1	167	5	15	Switzerland	Homo sapiens sapiens	10	5	84
SAMN15719865	GCA_016761335.1	167	5	55	Bangladesh	Homo sapiens	12	6	81
SAMN15083407	GCA_017168755.1	167	5	15	Kenya	Homo sapiens	10	3	70
SAMN15083406	GCA_017168985.1	167	5	15	Kenya	Homo sapiens	12	3	72
SAMN14120129	GCA_017655265.1	167	5	3	Lebanon	Homo sapiens	8	5	72
SAMN18607565	GCA_017896425.1	167	5	.	India	Homo sapiens	10	5	79
SAMN18607561	GCA_017896525.1	167	5	.	India	Homo sapiens	10	5	79
SAMD00137910	GCA_017901995.1	167	5	15	Thailand	Homo sapiens	11	3	72
SAMD00137748	GCA_017902415.1	167	5	55	Thailand	Homo sapiens	12	3	69
SAMD00138024	GCA_017902875.1	167	5	15	Thailand	Homo sapiens	12	2	72
SAMEA6813716	GCA_017910515.1	167	-	14,27	Viet Nam	Homo sapiens	13	3	88
SAMD00137866	GCA_018075225.1	167	5	.	Thailand	Homo sapiens	7	5	73
SAMN11579678	GCA_018095305.1	167	-	.	Malaysia	Homo sapiens	9	5	86
SAMN18805773	GCA_018118125.1	167	-	15	Qatar	Homo sapiens	10	5	74
SAMN19022519	GCA_018287815.1	167	5	15	USA	Homo sapiens	13	4	60
SAMN18350596	GCA_018300865.1	167	5	15	USA	canine	11	3	84
SAMN12785826	GCA_018344085.1	167	-	1	Belgium	Bos taurus	18	7	92
SAMN12785824	GCA_018344715.1	167	-	.	Belgium	Bos taurus	10	4	93
SAMN13640528	GCA_018347445.1	167	-	15	Indonesia	Homo sapiens	11	10	89
SAMN18977130	GCA_018358485.1	167	-	.	USA	Homo sapiens	14	5	82
SAMN18977274	GCA_018358625.1	167	-	.	USA	Homo sapiens	15	5	93
SAMN18630606	GCA_018361365.1	167	-	.	Brazil	Homo sapiens	13	4	88
SAMN17373076	GCA_018421495.1	167	5	15	Germany	Homo sapiens	10	3	72
SAMN17371957	GCA_018444645.1	167	-	14	Germany	Homo sapiens	9	7	83
SAMN17371955	GCA_018444685.1	167	-	14,15	Germany	Homo sapiens	14	5	77
SAMN17372121	GCA_018447085.1	167	-	15	Germany	Homo sapiens	11	8	83
SAMN17199862	GCA_018456405.1	167	5	15	India	Homo sapiens	12	3	71
SAMN17199861	GCA_018456415.1	167	-	.	India	Homo sapiens	5	3	85
SAMEA8100995	GCA_018555885.1	167	-	.	Australia	Homo sapiens	5	3	70
SAMEA8100894	GCA_018558245.1	167	-	15	Australia	Homo sapiens	10	8	85
SAMN18720304	GCA_018591695.1	167	-	.	Australia	Homo sapiens	9	8	102
SAMN18720305	GCA_018600435.1	167	-	15	Australia	Homo sapiens	9	6	82
SAMN19349416	GCA_018771545.1	167	-	14	Germany	Homo sapiens	9	7	84
SAMN19607334	GCA_018798705.1	167	5	15	USA	Homo sapiens	14	5	59
SAMEA8218104	GCA_018923605.1	167	-	.	Germany	Homo sapiens	12	3	82
SAMN19715136	GCA_018954255.1	167	5	15	USA	Homo sapiens	15	6	56
SAMN19715139	GCA_018954395.1	167	5	15	USA	Homo sapiens	13	3	57
SAMN19729465	GCA_018954955.1	167	5	15	USA	Homo sapiens	13	3	60
SAMN19776163	GCA_018976385.1	167	5	15	USA	Homo sapiens	13	3	60
SAMN17245958	GCA_018988385.1	167	-	14,55	China	Bovine	24	6	82
SAMN14485810	GCA_019202415.1	167	-	15	Brazil	Homo sapiens	15	4	80
SAMN14485809	GCA_019202475.1	167	1	.	Brazil	Homo sapiens	6	4	69
SAMN20033304	GCA_019215585.1	167	5	.	Australia	Homo sapiens	11	2	85
SAMN20033320	GCA_019215665.1	167	5	.	Australia	Homo sapiens	9	2	83
SAMN20033101	GCA_019215885.1	167	5	15	Australia	Homo sapiens	14	7	85
SAMN20033146	GCA_019216265.1	167	5	55	Australia	Homo sapiens	5	3	70
SAMN20033173	GCA_019216925.1	167	5	15	Australia	Homo sapiens	13	4	72
SAMN20033274	GCA_019217645.1	167	5	15	Australia	Homo sapiens	8	4	89
SAMN20033230	GCA_019228145.1	167	5	15	Australia	Homo sapiens	13	4	68
SAMN20033247	GCA_019228425.1	167	5	.	Australia	Homo sapiens	6	3	73
SAMN20033094	GCA_019228705.1	167	5	15	Australia	Homo sapiens	9	3	70
SAMN20033280	GCA_019228965.1	167	5	.	Australia	Homo sapiens	6	3	90
SAMN20033313	GCA_019229165.1	167	5	.	Australia	Homo sapiens	6	4	72
SAMN20033322	GCA_019229235.1	167	-	.	Australia	Homo sapiens	6	3	65
SAMN20033100	GCA_019229425.1	167	5	.	Australia	Homo sapiens	13	7	85
SAMN20033390	GCA_019229965.1	167	-	15	Australia	Homo sapiens	7	4	87
SAMN20033111	GCA_019230135.1	167	5	.	Australia	Homo sapiens	14	6	91
SAMN20033126	GCA_019230525.1	167	5	.	Australia	Homo sapiens	10	5	74
SAMN20033169	GCA_019231065.1	167	5	15	Australia	Homo sapiens	15	3	87
SAMN20203250	GCA_019270465.1	167	5	.	USA	Homo sapiens	8	3	57
SAMN20203222	GCA_019271595.1	167	5	15	USA	Homo sapiens	9	7	61
SAMN20203225	GCA_019271715.1	167	5	15	USA	Homo sapiens	9	6	58
SAMN20203227	GCA_019271795.1	167	5	15	USA	Homo sapiens	14	4	59
SAMN20604099	GCA_019463635.1	167	5	15	USA	Homo sapiens	13	3	60
SAMN20504887	GCA_019569835.1	167	5	15	USA	environment	13	4	85
SAMN20818998	GCA_019659265.1	167	5	14,27	USA	Homo sapiens	12	4	88
SAMN20857176	GCA_019844015.1	167	5	15	Tanzania	Homo sapiens	12	1	73
SAMN20857180	GCA_019844035.1	167	5	15	Tanzania	Homo sapiens	12	3	73
SAMN17866087	GCA_019895295.1	167	-	15	Benin	Homo sapiens	12	3	59
SAMN21370286	GCA_019942395.1	167	5	15	USA	Homo sapiens	12	3	71
SAMN21370294	GCA_019942715.1	167	5	15	USA	Homo sapiens	13	4	61
SAMN21398205	GCA_020149605.1	167	5	15	USA	Homo sapiens	13	3	61
SAMN21398207	GCA_020149625.1	167	5	15	USA	Homo sapiens	12	3	61
SAMN21398204	GCA_020149685.1	167	5	15	USA	Homo sapiens	13	4	61
SAMN21398206	GCA_020149705.1	167	5	15	USA	Homo sapiens	12	3	61
SAMN22366636	GCA_020534065.1	167	5	15	USA	canine	13	3	83
SAMN22366632	GCA_020534125.1	167	5	15	USA	canine	10	7	84
SAMN22366634	GCA_020534205.1	167	5	15	USA	canine	13	4	85
SAMN22366637	GCA_020534285.1	167	5	15	USA	canine	13	3	83
SAMN22366650	GCA_020534305.1	167	5	15	USA	canine	13	7	85
SAMN22366639	GCA_020534325.1	167	5	15	USA	canine	13	3	82
SAMN22366638	GCA_020534335.1	167	5	15	USA	canine	13	3	83
SAMN22366640	GCA_020534385.1	167	5	15	USA	canine	13	3	84
SAMN22329129	GCA_020535345.2	167	5	15	USA	Homo sapiens	9	6	59
SAMN22251340	GCA_020540965.1	167	5	.	United Kingdom	Homo sapiens	10	3	80
SAMN22329117	GCA_020548425.1	167	5	15	USA	Homo sapiens	9	6	58
SAMN22404341	GCA_020557165.1	167	5	15	USA	Homo sapiens	14	7	62
SAMN22416963	GCA_020558195.1	167	5	15	USA	Homo sapiens	13	4	61
SAMN22329104	GCA_020562515.1	167	5	.	USA	Homo sapiens	9	4	55
SAMN22329136	GCA_020606315.1	167	5	15	USA	Homo sapiens	9	5	59
SAMN22329134	GCA_020607775.1	167	5	15	USA	Homo sapiens	8	7	58
SAMN22568422	GCA_020677065.1	167	5	15	USA	Homo sapiens	13	3	60
SAMN22677373	GCA_020679705.2	167	-	.	USA	Homo sapiens	14	5	93
SAMN22677327	GCA_020680025.1	167	-	.	USA	Homo sapiens	14	5	93
SAMN22677344	GCA_020680365.2	167	5	15	USA	Homo sapiens	13	3	58
SAMN22677388	GCA_020681005.1	167	5	.	USA	Homo sapiens	11	3	71
SAMN22677388	GCA_020681005.2	167	5	.	USA	Homo sapiens	11	3	71
SAMN22660495	GCA_020690565.1	167	-	15	USA	Homo sapiens	6	5	91
SAMN22784578	GCA_020693825.1	167	5	15	USA	Homo sapiens	13	3	60
SAMN22781892	GCA_020694425.1	167	5	.	USA	Homo sapiens	14	5	93
SAMN23011924	GCA_020824495.1	167	5	.	USA	Homo sapiens	7	8	61
SAMN23011905	GCA_020824755.1	167	5	15	USA	Homo sapiens	13	3	53
SAMN23011932	GCA_020824855.1	167	5	15	USA	Homo sapiens	13	3	60
SAMN23011947	GCA_020824955.1	167	5	15	USA	Homo sapiens	13	3	60
SAMN23011906	GCA_020825015.1	167	5	15	USA	Homo sapiens	13	3	53
SAMN23168043	GCA_020955275.1	167	5	15	USA	Homo sapiens	10	3	60
SAMEA8581509	GCA_021031405.1	167	-	14,27	Pakistan	Homo sapiens	10	5	84
SAMEA8581536	GCA_021031675.1	167	-	15	Pakistan	Homo sapiens	13	4	86
SAMEA8581505	GCA_021033485.1	167	-	15	Pakistan	Homo sapiens	6	4	82
SAMEA8581374	GCA_021033565.1	167	-	15	Pakistan	Homo sapiens	12	5	72
SAMN16521180	GCA_021035545.1	167	5	15	Germany	Homo sapiens	10	4	92
SAMEA8581587	GCA_021038565.1	167	-	15	Pakistan	Homo sapiens	13	4	86
SAMEA8581335	GCA_021040805.1	167	-	.	Pakistan	Homo sapiens	9	4	74
SAMEA8581551	GCA_021040865.1	167	-	15	Pakistan	Homo sapiens	12	3	82
SAMEA9552157	GCA_021047825.1	167	-	.	Belgium	Homo sapiens	16	4	97
SAMN20064755	GCA_021085405.1	167	-	.	Singapore	Homo sapiens	6	3	85
SAMEA8581453	GCA_021096285.1	167	5	15	Pakistan	Homo sapiens	12	4	70
SAMEA8581454	GCA_021096305.1	167	5	15	Pakistan	Homo sapiens	11	3	72
SAMEA8581466	GCA_021096425.1	167	-	.	Pakistan	Homo sapiens	8	4	73
SAMEA8581476	GCA_021096525.1	167	-	.	Pakistan	Homo sapiens	10	4	84
SAMEA8581583	GCA_021097045.1	167	-	15	Pakistan	Homo sapiens	4	1	68
SAMN23741992	GCA_021105915.1	167	5	15	USA	Homo sapiens	13	3	60
SAMN21542777	GCA_021109015.1	167	-	15	USA	Bos taurus	11	3	82
SAMN23492937	GCA_021167485.1	167	-	.	Argentina	Homo sapiens	14	3	111
SAMN24145020	GCA_021223485.1	167	5	15	USA	Homo sapiens	15	3	59
SAMN24314578	GCA_021272725.1	167	5	15	USA	Homo sapiens	13	3	60
SAMN20064873	GCA_021370335.1	167	5	15	Switzerland	Homo sapiens	10	6	73
SAMN20064908	GCA_021370435.1	167	5	.	Switzerland	Homo sapiens	10	3	70
SAMN20064866	GCA_021370535.1	167	5	15	Switzerland	Homo sapiens	16	3	98
SAMN20064865	GCA_021370635.1	167	5	.	Switzerland	Homo sapiens	9	2	84
SAMN20064911	GCA_021371075.1	167	5	15	Switzerland	Homo sapiens	9	5	82
SAMN20064928	GCA_021371335.1	167	5	15	Switzerland	Homo sapiens	13	6	70
SAMN20064907	GCA_021371535.1	167	5	15	Switzerland	Homo sapiens	13	6	69
SAMN20064888	GCA_021372025.1	167	5	15	Switzerland	Homo sapiens	13	3	60
SAMN22108532	GCA_021461045.1	167	-	15	Niger	Homo sapiens	10	7	83
SAMN22108518	GCA_021461215.1	167	5	15	Bangladesh	Homo sapiens	13	2	91
SAMN24965743	GCA_021470325.1	167	5	15	USA	Homo sapiens	13	4	59
SAMN21922878	GCA_021502885.1	167	1	15	Pakistan	Homo sapiens	15	5	85
SAMN25144467	GCA_021538415.1	167	5	.	USA	Homo sapiens	11	3	60
SAMN24296887	GCA_021541915.1	167	5	.	United Kingdom	Homo sapiens	9	3	86
SAMN24296888	GCA_021541955.1	167	5	.	United Kingdom	Homo sapiens	14	5	72
SAMN24297273	GCA_021542075.1	167	5	.	United Kingdom	Homo sapiens	14	7	93
SAMN24297296	GCA_021542255.1	167	3	14,55	United Kingdom	Homo sapiens	8	6	85
SAMN24297468	GCA_021542495.1	167	1	15	United Kingdom	Homo sapiens	12	5	73
SAMN24297324	GCA_021542955.1	167	5	15	United Kingdom	Homo sapiens	14	3	83
SAMN24296856	GCA_021543275.1	167	5	15	United Kingdom	Homo sapiens	12	3	72
SAMN24296867	GCA_021543375.1	167	7	15	United Kingdom	Homo sapiens	9	4	70
SAMN24296981	GCA_021543495.1	167	5	15	United Kingdom	Homo sapiens	15	3	84
SAMN24297214	GCA_021543795.1	167	5	15	United Kingdom	Homo sapiens	11	3	71
SAMN24296945	GCA_021544135.1	167	5	.	United Kingdom	Homo sapiens	14	3	89
SAMN24297018	GCA_021544275.1	167	5	.	United Kingdom	Homo sapiens	10	6	85
SAMN24297255	GCA_021544595.1	167	5	.	United Kingdom	Homo sapiens	16	5	100
SAMN24296870	GCA_021545565.1	167	5	1	United Kingdom	Homo sapiens	10	4	101
SAMN25226675	GCA_021578815.1	167	5	15	USA	Homo sapiens	12	6	82
SAMN15888719	GCA_021905075.1	167	5	15	India	Homo sapiens	13	6	100
SAMN15888708	GCA_022011355.1	167	5	15	India	Homo sapiens	12	2	97
SAMN24975952	GCA_022029855.1	167	-	.	India	Homo sapiens	1	0	79
SAMN24977493	GCA_022029955.1	167	-	.	India	Homo sapiens	1	0	79
SAMN24020982	GCA_022099075.1	167	5	55	United Kingdom	Homo sapiens	15	6	91
SAMN24020245	GCA_022099175.1	167	5	15	United Kingdom	Homo sapiens	15	4	85
SAMN24020434	GCA_022099195.1	167	5	.	United Kingdom	Homo sapiens	9	3	68
SAMN24019408	GCA_022099455.1	167	5	55	United Kingdom	Homo sapiens	15	6	90
SAMN24019512	GCA_022099475.1	167	5	.	United Kingdom	Homo sapiens	5	3	81
SAMN24019477	GCA_022100925.1	167	5	15	United Kingdom	Homo sapiens	12	2	72
SAMN24020696	GCA_022101395.1	167	4	.	United Kingdom	Homo sapiens	8	2	90
SAMN24020481	GCA_022101575.1	167	5	.	United Kingdom	Homo sapiens	14	3	89
SAMN24019128	GCA_022102275.1	167	5	15	United Kingdom	Homo sapiens	9	4	84
SAMN24020604	GCA_022102455.1	167	-	.	United Kingdom	Homo sapiens	10	8	84
SAMN24019699	GCA_022103635.1	167	5	.	United Kingdom	Homo sapiens	6	2	83
SAMN24019183	GCA_022105215.1	167	5	15	United Kingdom	Homo sapiens	12	4	70
SAMN24020499	GCA_022106795.1	167	-	15	United Kingdom	Homo sapiens	13	4	73
SAMN24019394	GCA_022107055.1	167	5	15	United Kingdom	Homo sapiens	16	6	88
SAMN25755482	GCA_022107115.1	167	5	15	USA	Homo sapiens	14	3	60
SAMN24020669	GCA_022107575.1	167	7	.	United Kingdom	Homo sapiens	8	4	85
SAMN24020482	GCA_022108035.1	167	5	15	United Kingdom	Homo sapiens	12	2	72
SAMN24020810	GCA_022108195.1	167	5	.	United Kingdom	Homo sapiens	14	6	75
SAMN24020989	GCA_022108235.1	167	-	.	United Kingdom	Homo sapiens	11	6	84
SAMN24021033	GCA_022109255.1	167	5	.	United Kingdom	Homo sapiens	15	5	83
SAMN24020906	GCA_022109595.1	167	-	15	United Kingdom	Homo sapiens	12	9	88
SAMN24021180	GCA_022113215.1	167	5	15	United Kingdom	Homo sapiens	16	4	88
SAMN24019253	GCA_022121245.1	167	5	.	United Kingdom	Homo sapiens	10	3	86
SAMN24020717	GCA_022124285.1	167	1	3,15	United Kingdom	Homo sapiens	15	4	83
SAMN24020747	GCA_022124505.1	167	5	.	United Kingdom	Homo sapiens	14	6	76
SAMN24020790	GCA_022136185.1	167	5	.	United Kingdom	Homo sapiens	11	3	86
SAMN24020311	GCA_022139685.1	167	1	.	United Kingdom	Homo sapiens	12	7	89
SAMN24020349	GCA_022146085.1	167	5	.	United Kingdom	Homo sapiens	10	7	81
SAMN24019007	GCA_022157125.1	167	5	15	United Kingdom	Homo sapiens	12	3	71
SAMN24018959	GCA_022159345.1	167	1	.	United Kingdom	Homo sapiens	17	5	82
SAMN24019109	GCA_022159365.1	167	5	.	United Kingdom	Homo sapiens	10	5	82
SAMN24019390	GCA_022159785.1	167	5	15	United Kingdom	Homo sapiens	13	4	88
SAMN24019490	GCA_022159975.1	167	5	.	United Kingdom	Homo sapiens	10	4	73
SAMN24018885	GCA_022161765.1	167	4	.	United Kingdom	Homo sapiens	16	6	87
SAMN24018920	GCA_022162045.1	167	-	.	United Kingdom	Homo sapiens	11	5	72
SAMN25722320	GCA_022302755.1	167	5	15	Kenya	Homo sapiens	12	3	72
SAMN25722319	GCA_022305675.1	167	5	15	Kenya	Homo sapiens	12	3	72
SAMN25722318	GCA_022305695.1	167	5	15	Kenya	Homo sapiens	12	3	72
SAMN19708887	GCA_022351425.1	167	5	.	Italy	Homo sapiens	9	5	90
SAMN25229634	GCA_022370515.1	167	-	15	USA	environment	12	2	93
SAMN26226179	GCA_022389685.1	167	5	15	USA	Homo sapiens	13	5	60
SAMN26226180	GCA_022389865.1	167	5	.	USA	Homo sapiens	7	2	59
SAMN26366667	GCA_022443985.1	167	-	.	USA	Homo sapiens	8	4	78
SAMN26366658	GCA_022444345.1	167	5	.	USA	Homo sapiens	10	8	85
SAMN26366652	GCA_022444405.1	167	5	15	USA	Homo sapiens	13	4	58
SAMN26366669	GCA_022444605.1	167	5	15	USA	Homo sapiens	10	2	73
SAMN26367023	GCA_022445685.1	167	5	15	USA	Homo sapiens	14	4	84
SAMN26367017	GCA_022445745.1	167	5	15	USA	Homo sapiens	13	3	60
SAMN26421059	GCA_022477255.1	167	5	15	USA	Homo sapiens	13	3	60
SAMN18978620	GCA_022551315.1	167	-	15	USA	Homo sapiens	9	7	89
SAMN18978578	GCA_022553255.1	167	5	15	USA	Homo sapiens	15	5	75
SAMN18978529	GCA_022553835.1	167	-	.	USA	Homo sapiens	13	4	80
SAMN26664063	GCA_022686535.1	167	5	15	Kenya	Homo sapiens	10	2	70
SAMN26804787	GCA_022696395.1	167	-	14	China	Homo sapiens	15	5	92
SAMN26656496	GCA_022699465.1	167	5	.	Italy	Felis catus	9	3	92
SAMEA104399938	GCA_900490525.1	167	-	15	Tanzania	Homo sapiens	13	4	80
SAMEA7746201	GCA_916159625.1	167	-	15	Netherlands	Homo sapiens	15	5	86
SAMEA7746197	GCA_916159985.1	167	-	15	Netherlands	Homo sapiens	14	3	79
SAMEA7746209	GCA_916160955.1	167	-	15	Netherlands	Homo sapiens	13	6	73
