# Supplementary material for: Characterization of blaNDM-5-and blaCTX-M-199-Producing ST167 Escherichia coli Isolated from Shared Bikes
Source: Antibiotics (Basel). 2022 Jul 30;11(8):1030. doi: 10.3390/antibiotics11081030 (PMC9404906; doi:10.3390/antibiotics11081030)
Supplement: Supplementary file 1 [file antibiotics-11-01030-s001.zip › Table S3 The information of plasmids compared with blaNDM-5 and blaCTX-M-199-carrying plasmids from shared bikes.xlsx]

## Sheet: sheet1
Plasmid	Strain	Species	Genbank No	Inc type	NDM type	CTX-M type	ST	Host	Location
pNDM5_020007	SCEC020007	Escherichia coli	CP025626.1	IncFIA	NDM-5	-	167	Human	Sichuan, Zigong
pC053_NDM5	C053	Escherichia coli	LC521836.1	IncFII	NDM-5	-	361	Human	Japan
pIncFIA	NDM_11.16372	Escherichia coli	CP082130.1	IncFIA	NDM-5	-	167	Human	Tanzania:Dar es Salaam
pNDM-EC16-50	16-50	Escherichia coli	MG515250.1	IncFII	NDM-5	-	-	Human	China
pM309-NDM5	M309	Escherichia coli	AP018833.1	IncFIA	NDM-5	-	167	Human	Yangon, Myanmar
p28078-NDM	6028078	Escherichia coli	MF156713.1	-	NDM-5	-	-	Human	China
pEM06-18-14_2	EM06-18-14	Escherichia coli	CP063481.1	IncFII	NDM-5	-	156	chicken meat	Laos
pM217_FII	unknown	Escherichia coli	AP018147.1	IncFII	NDM-5	-	-	Human	Yangon, Myanmar
p1606A	SUISSEKPC3NDM5	Escherichia coli	CP083702.1	IncFIA	NDM-5	-	361	Human	Switzerland: Basel
pL100-3	L100	Escherichia coli	CP034747.1	-	-	CTX-M-199	48	goose	China
pM-64-1161	1161	Escherichia coli	MT773673.1	-	-	CTX-M-64	-	Human	China
pG749_2	G749	Escherichia coli	CP014490.1	IncFIB	-	-	-	Human	USA
pMTY18780-3	TUM18780	Escherichia coli	AP023200.1	-	-	-	-	Human	"Japan:Tokyo, Meguro-ku
pV234-a	unknown	Escherichia coli	LC056430.1	IncFIB	-	CTX-M-15	-	water	India
pLAU-OXA1	LAU-OXA	Escherichia coli	CP045278.1	IncFIB	-	CTX-M-15	-	Human	Lebanon
pM-199-4197	4197	Escherichia coli	MT773674.1	-	-	CTX-M-199	10	Human	China
pCTX	J-8	Escherichia coli	CP047004.1	-	-	CTX-M-55	156	chicken	China:Yangling
pM-64-197	197	Escherichia coli	MT773672.1	-	-	CTX-M-64	-	Human	China
